# Supplementary material for: Fertilization using manure minimizes the trade-offs between biodiversity and forage production in agri-environment scheme grasslands
Source: PLoS One. 2023 Oct 4;18(10):e0290843. doi: 10.1371/journal.pone.0290843 (PMC10550152; doi:10.1371/journal.pone.0290843)
Supplement: S1 Data — (XLSX) [file pone.0290843.s001.xlsx]

## Sheet: README
Variables
Block: number of the block where the sample was taken.
Treatment: fertilizer treatment.
Diversity of plants: Shannon-Weiner index.
Forb species richness: number of forb plant species
Nectar productivity: estimated μl of nectar produced by the total number of forbs present in each plot.
Bombus: abundance of Bombus spp measured as the number of observations of bumblebees feeding on the plots.
Diversity of herbivores: Shannon-Weiner index
Diversity of parasitoids: Shannon-Weiner index
Diversity of pollinators: Shannon-Weiner index
Percent parasitism: proportion of emergences parasitoids from the total leaf miner emergences.
Ash: organic matter content.
Crude protein: measurement of nitrogen supply from the forage.
Ruminant metabolizable energy: energy available for supporting metabolic processes and for growth or reproduction after accounting for losses in digestion, gases and urine.
Mean dry matter (2011-2014): yield of biomass per m2 following drying to constant

## Sheet: DATA
Block	Treatment	Ruminant metabolizable energy	Crude protein	Ash	Mean dry matter (2011-2014)	Forb species richness	Nectar productivity	Percent parasitism	Diversity of plants	Bombus	Diversity of pollinators	Diversity of herbivores	Diversity of parasitoids
ONE	No Fertilizer	8.9	9.2	7.4	548.962	11	195479	0.805556	2.72313	2	1.84622	1.82201	1.48867
ONE	No Fertilizer	8.9	9.3	6.6	386.164	15	154417	0.857143	2.59075	1	2.00288	1.32604	1.54303
TWO	No Fertilizer	8.3	10.5	6.6	370.857	15	394862	0.8	2.61465	0	2.03773	1.59112	1.74745
TWO	No Fertilizer	8.9	9.1	6.9	375.065	13	171312	0.833333	2.72313	0	0.754997	1.48726	1.36892
THREE	No Fertilizer	9.1	10.2	6.3	370.082	16	538679	0.863636	2.61465	4	1.90887	1.29837	1.2566
THREE	No Fertilizer	8.8	9.8	7	383.447	14	158465	0.785714	2.94561	2	1.77874	1.6814	1.4556
ONE	FYM	9.3	10.4	6	668.306	11	107796	0.973684	2.6929	0	2.04493	1.98052	1.97608
ONE	FYM	9	11.2	7.6	570.952	9	54756	0.907692	2.4355	0	1.49787	1.49462	1.53677
TWO	FYM	8.9	10.1	6.1	555.275	15	384990	0.888889	2.53148	3	1.67927	1.87336	1.52925
TWO	FYM	9.6	12.5	7	541.4	13	79619.7	1	2.6929	0	1.16828	1.27159	1.0101
THREE	FYM	9.2	11.2	7.3	553.396	15	336494	0.826087	2.53148	1	1.62862	1.15784	1.17865
THREE	FYM	9.9	12.7	5.7	574.173	12	30655.9	0.815789	2.81373	0	0.974315	1.5577	1.29965
ONE	NPK+FYM	9.3	10.6	6.5	641.269	8	103475	0.901639	2.94561	0	2.0579	2.33616	2.27786
ONE	NPK+FYM	9.1	10.5	7.2	654.533	10	32149.6	0.781818	2.58897	0	2.00971	1.56328	1.22934
TWO	NPK+FYM	8.7	11.5	6.3	724.666	10	35617	0.958333	2.4355	0	0.286836	1.1859	1.51938
TWO	NPK+FYM	9.7	11.3	7.6	778.734	10	30973.1	1	2.53231	0	1.42877	0.977171	1.47508
THREE	NPK+FYM	9.4	13.3	4.9	276.806	9	32160.2	0.666667	2.4358	0	1.52688	1.55882	1.49903
THREE	NPK+FYM	8	11.2	7.8	580.02	9	27940.1	0.931818	2.47896	0	1.07916	1.97483	2.17128
ONE	NPK	8.8	11.1	6	588.073	12	188405	0.755556	2.81373	1	1.43069	1.88109	1.74511
ONE	NPK	6.9	9.3	7	531.727	13	82205.4	0.73913	2.47896	0	1.74816	0.849701	1.0822
TWO	NPK	9	10.4	7.6	531.717	13	77734	0.9	2.59075	1	1.64592	1.38087	1.58678
TWO	NPK	9	10.9	5.5	563.908	15	279306	0.857143	2.86817	0	1.64173	1.3134	1.58326
THREE	NPK	8.3	11	8	457.015	13	91433.5	0.827586	2.71809	0	1.42706	1.29785	1.22865
THREE	NPK	8.6	10.4	5.6	538.939	15	373812	0.6875	2.58897	1	2.3947	1.29871	1.59417
