# Supplementary material for: Fertilization using manure minimizes the trade-offs between biodiversity and forage production in agri-environment scheme grasslands
Source: PLoS One. 2023 Oct 4;18(10):e0290843. doi: 10.1371/journal.pone.0290843 (PMC10550152; doi:10.1371/journal.pone.0290843)
Supplement: S2 File — (R) [file pone.0290843.s003.R]

#Objective: TO do the randomizaed analyses to scale values and compare weighted
# means and weighted standard
#
# Created: 23.8.2022 


########################################################################

library(dtplyr)
library(tidyverse)
library(reshape2)
library(plyr)
library(Hmisc)

#################################################################################

# Data standardization


standardized <- function(x) {(x-min(x))/(max(x)-min(x))}

scale_all <- apply(Data_all[,-c(1:2)], 2, standardized)

scale_all <- round(scale_all, 3)
scale_all <- cbind(Data_all[,1:2], scale_all)

# Mean value and SD of values.
Ef<-scale_all%>%
  group_by(Treatment)%>%
  summarise_if(is.numeric, ~mean(.))

weight <- c(rep(0.125,4),rep(0.084,2), rep(0.05,5),rep(0.084,1)) 

Ef$All_w_mean<- apply(Ef[,2:13], 1, weighted.mean, weight)
Ef$All_sd<-NA

# Now need to sum all elements below to calculate SD by treatment and across all values

Ef2<-scale_all

# Std Dev  across all variables~~~~~~~~~~~~~~~~~~~~~~~~~~~~~~~~~~~~~~~~~~~~~

# I need to assemble a vector out of each col vector of variables and then do SD on 
# each TREATMENT

df<-split(Ef2, with(Ef2, Treatment))

for(i in 1:4){ 
  
  v<-as.data.frame(df[i])
  
  v1<-melt(v, id.vars = c(2), measure.vars = c(3:14))
  
  # Copy SD into observed table of mean 
  weight2 <- c(rep(0.125,24),rep(0.084,12), rep(0.05,30),rep(0.084,6))
  
  #  Ef$All_sd[i]=sd(v1$value)  
  Ef$All_sd[i]=sqrt(wtd.var(v1$value, weight2, normwt = TRUE))
  
}

# Now randomize within each block 1,2,3 and by comparing each treatment with every other
# i.e. a half-matrix 

# In each randomized pair of treatments calculate the difference in weighted mean across 
# the variables and for each variable and same for weighted SD and store for plotting a 
# histogram.

# Compare with the observed difference in means and SD and accumulate count.

# Extract and store observed mean of each variable by TREATMENT and mean value and SD
# across all variables by TREATMENT.

# Set up matrix for treatment pairs

Tests<-cbind(c("Control","Control","Control","FYM","FYM","NPK"),
             c("FYM","NPK","NPK+FYM","NPK","NPK+FYM","NPK+FYM"))


# First detach the observed Ef from the observed treatments but save the treatment 
# column. Then, after random shuffling, any rows allocated to the same treatment as 
# in the observed data can be deleted from the extraction and test of values.

Flag=1

for(i in 1:dim(Tests)[1]){
  
  
  #Generate observed ordering of selected block and treatment
  Ef_spine<-Ef2%>%
    filter(Treatment==Tests[i,1]|Treatment==Tests[i,2])%>%
    select_at(vars("Block","Treatment"))%>%
    dplyr::arrange(Block)
  
  cat("Treatment 1 is = ", Tests[i,1], '\n')
  cat("Treatment 2 is = ", Tests[i,2], '\n')
  
  # Do 1000 random reshuffles among the selected pair of treatments
  for (j in 1:10000)	{
    
    
    # Generate random ordering of block and treatment
    
    Ef_rand<-Ef2%>%
      filter(Treatment==Tests[i,1]|Treatment==Tests[i,2])%>%
      select_all()%>%
      dplyr::arrange(Block)%>%
      dplyr::mutate(rand=runif(12))%>%
      group_by(Block)%>%
      dplyr::arrange(rand, .by_group=TRUE)
    
    # Join back to Ef_spine. Delete matching Treatments and take mean of values, overall mean 
    #  and overall SD. 
    Ef_joined<-cbind.data.frame(Obs=Ef_spine[,c(1,2)], Sim=Ef_rand[,-15]) #Refers to the column rand
    
    # Now summarise to get randomised means
    Ef_joined2<-Ef_joined%>%
      group_by(Obs.Treatment)%>%
      summarise_if(is.numeric, ~mean(.))
    
    #    Ef_joined2$All_mean<-apply(Ef_joined2[,2:13], 1, mean)   
    Ef_joined2$All_mean<-apply(Ef_joined2[,2:13], 1, weighted.mean, weight)
    Ef_joined2$All_sd<-NA
    
    # Add random draw counter
    Ef_joined2$Draw<-j
    # Add Treatment pair code
    Ef_joined2$Combo<-paste(Tests[i,1],Tests[i,2], sep="_")
    
    # Do SD across all variables by Treatment...
    #Ef_joined3<-filter(Ef_joined, Obs.Treatment!=Sim.Treatment)
    
    #if (nrow(Ef_joined3)!=0) {
    
    # First Treatment
    v<-filter(Ef_joined, Obs.Treatment==Tests[i,1]) #Test on "Control" & "NPK+FYM"
    
    v1<-melt(v, id.vars = c(2), measure.vars = c(5:16))
    
    # Second Treatment  
    v<-filter(Ef_joined, Obs.Treatment==Tests[i,2]) #Test on "Control" & "NPK+FYM"
    
    v2<-melt(v, id.vars = c(2), measure.vars = c(5:16)) 
    
    # Copy SD into observed table of mean
    #    Ef_joined2$All_sd <- ifelse(Ef_joined2$Obs.Treatment==Tests[i,1], sd(v1$value), sd(v2$value))
    Ef_joined2$All_sd <- ifelse(Ef_joined2$Obs.Treatment==Tests[i,1], sqrt(wtd.var(v1$value, weight2, normwt = TRUE)), sqrt(wtd.var(v2$value, weight2, normwt = TRUE)))
    
    #####
    
    # The results above are simply rbinded to a growing dataset of 300 randomised sets of 
    # means and SD. Then the last step, outside the 300 loop, is to compare the number of 
    # times the absolute mean diff is greater than the obs and absolute SD diff is greater
    # than observed.
    
    if (Flag==1) {
      
      Ef_joined4<-Ef_joined2  
      
    } else if (Flag>1) {
      
      Ef_joined4<-rbind(Ef_joined4, Ef_joined2)
      
    }
    
    
    Flag=Flag+1
    
  }
  
}

rm(Ef_joined, Ef_joined2, Ef_joined3, Ef_spine, Ef_rand, Ef_joined4)

# Save randomisation results...
write.csv(Ef_joined4, "Ef_joined4_Corrected_s_w.csv")
Ef_joined4<-read.csv("Ef_joined4_Corrected_s_w.csv")

# Now try and efficiently code the comparison for each variable and the overall mean
# and SD of values

# To be safe write a loop to transpose each column so that I can check for NA 
# for any Treatment. Then diff is easy and simply count how many are > than observed.
# Subset by paired Treatments: what a pain to do! Run again and this time add a new field
# that is Treat[i,1]&Treat[i,2], so the dataset can be subsetted.


Flag=1

# Create a look-up containing the variable names from Ef and from Ef_joined4. Then loop
# through this to get the diff observed diff value from Ef and the vector of variable 
# values from Ef_joined4

Obs_names<-colnames(Ef[2:15])
Sim_names<-colnames(Ef_joined4[3:16])
Var_lookup<-cbind.data.frame(Obs_names, Sim_names, stringsAsFactors=FALSE)

# Create dataframe to store the final P values per treatment pair and variable.
# Need dataframe with cols = Combo, Variable, P value

Results<- data.frame(Treatments=character(),
                     Variable=character(),
                     Proportion=numeric(),
                     stringsAsFactors=FALSE) 
rm(L)
L=0

for(i in 1:dim(Tests)[1]){
  
  #### Generate subset of observed values of variables for the Treatment pair.
  Ef_obs<-Ef%>%
    filter(Treatment==Tests[i,1]|Treatment==Tests[i,2])%>%
    select_all(.)
  
  # Change factor into character so Treatment behaves itself
  q <- sapply(Ef_obs, is.factor)
  Ef_obs[q] <- lapply(Ef_obs[q], as.character)
  
  
  # Store names as Treatment vector
  n <- Ef_obs$Treatment
  
  # transpose all but the first column (Treatment)
  Ef_obs.T <- as.data.frame(t(Ef_obs[,-1]))
  colnames(Ef_obs.T) <- n
  
  # Do column of differences
  #Ef_obs.T$Diff<-abs(apply(Ef_obs.T,1,diff))
  Ef_obs.T$Diff<-apply(Ef_obs.T,1,diff) # 2nd col - 1st col is the order
  
  ################################
  
  Combo2=paste(Tests[i,1],Tests[i,2], sep="_")
  Treat1=paste(Tests[i,1])
  Treat2=paste(Tests[i,2])
  
  # Now loop through each variable in turn
  
  for (t in 1:dim(Var_lookup)[1]){
    
    Sim=Var_lookup[t,2]
    Obs=Var_lookup[t,1]
    
    Ef_rand<-Ef_joined4%>%
      filter(Combo==Combo2)%>%
      select_at(vars(17,18,2,Sim)) # select combo draw and obs.treatment
    
    Ef_rand2<-spread(Ef_rand, Obs.Treatment, 4)
    
    Diffs_only<-Ef_rand2[,4]-Ef_rand2[,3]
    
    # Get observed value of selected variable for comparison....
    Obs_diff<-unlist(Ef[Ef$Treatment==Treat2, Obs] - Ef[Ef$Treatment==Treat1, Obs])
    
    cat("The proportion of resamplings when  the mean diff exceeded the 
obtained value = ",'\n')
    
    print (length(Diffs_only[Diffs_only >= Obs_diff])/nrow(Ef_rand2))
    cat('\n')
    
    P_value=length(Diffs_only[Diffs_only >= Obs_diff])/nrow(Ef_rand2)
    
    # Store the Treatment pair and the proportion
    
    Results[(L+t),1]=Combo2
    Results[(L+t),2]=Obs
    Results[(L+t),3]=P_value
    
    
  }
  
  L=dim(Results)[1]
  # Next treatment pair  
  
}

# Cool!!! Now save results

write.csv(Results, "Result.txt")
